# Supplementary material for: c-MYC Expression Is a Possible Keystone in the Colorectal Cancer Resistance to EGFR Inhibitors
Source: Cancers (Basel). 2020 Mar 10;12(3):638. doi: 10.3390/cancers12030638 (PMC7139615; doi:10.3390/cancers12030638)
Supplement: Supplementary file 1 [file cancers-12-00638-s001.zip › Supplementary Tables.xlsx]

## Sheet: Table 1S 
Table 1S. Clinical features of anti-angiogenetic plus chemotherapy treated cohort
Patient clinical features	n° cases (percentage)
Sex
- male	25 (56%)
- female	20 (44%)
Age (yrs)
- median (range)	58 (25-72)
- mean±sd	60 ±9.8
Tumor location
- cecum-ascending	10 (22%)
- transverse	2 (4%)
- descending	2 (4%)
- sigma-rectum	31 (69%)
Histotypes
- well to moderate	33 (73%)
- poorly	10 (22%)
-mucinous	2 (4%)
ECOG PS
0	22 (49%)
-1	20 (44%)
-2	3 (7%)
Metastases
- one or two sites	42 (93%)
- confined to liver	16 (35%)
c-MYC expression
- HME	20 (44%)
- LME	25 (56%)

## Sheet: Table 2S
Table 2S. Multivariate analysis of PFS
Covariate	b	SE	Wald	p	Exp(b)	95% CI of Exp(b)
Age	1.0141	0.6949	2.1293	0.1445	2.7568	0,7110 to 10,6892
HG	0.7345	0.5891	1.5549	0.2124	2.0845	0,6609 to 6,5745
Liver LD	0.4271	0.6078	0.4938	0.4822	1.5328	0,4686 to 5,0144
Myc Exp	1.7095	0.6845	6.2366	0.0125	5.526	1,4545 to 20,9951
Site PT	0.9816	0.5869	2.7972	0.0944	2.6686	0,8497 to 8,3814
b= coefficient estimates; SE=standard error for coefficient estimates b; Exp(b)= Hazard Ratio value; 95% CI of Exp(b)= 95% confidence interval of Hazard Ratio. Age<50 years vs Age>50 years; c-MYC overexpression vs normal or reduced expression; Liver limited disease (LD) vs Liver not limited disease (LD); High-grade carcinoma (G3) vs not High-grade carcinoma (G1-G2); tumor site of primary tumor (P…

## Sheet: Table S3
	Table 3S Multivariate analysis of OS
Covariate	b	SE	Wald	P	Exp(b)	95% CI of Exp(b)
Age	0.1991	0.3127	0.4053	0.5244	1.2203	0,6632 to 2,2453
Myc Exp	0.5414	0.2081	6.7689	0.0093	1.7185	1,1453 to 2,5786
HG	0.3361	0.2216	2.3001	0.1294	1.3994	0,9084 to 2,1558
Liver LD	0.6897	0.2242	9.4626	0.0021	0.5018	0,3241 to 0,7769
Site PT	0.2778	0.2077	1.7899	0.1809	1.3203	0,8806 to 1,9794
b= coefficient estimates; SE=standard error for coefficient estimates b; Exp(b)= Hazard Ratio value; 95% CI of Exp(b)= 95% confidence interval of Hazard Ratio. Age<50 years vs Age>50 years; c-MYC overexpression vs normal or reduced expression; Liver limited disease (LD) vs Liver not limited disease (LD); High-grade carcinoma (G3) vs not High-grade carcinoma (G1-G2); tumor site of primary tumor (P…

## Sheet: Table S4
Table 4S: real-time analysis of altered genes
Genes	Median ratio HME vs LME	p
AIMP2	3.8 vs 5.1	p=0.0020
CCNB1	5.2 vs 2.2	p=0.0029
CCND2	4.3 vs 2.2	p=0.0017
CDKN1B	3.3 vs 5.8	p=0.0010
FASN	4.1 vs 3.5	p=0.0286
NOLC1	5.5 vs 2.0	p=0.0041
ODC1	4.4 vs 1.7	p=0.0362
PCNA	6.9 vs 3.2	p=0.0330
PPP2R4	2.8 vs 5.9	p=0.0005
UBE2C	2.2 vs 1.5	p=0.0232

## Sheet: Table S5
Table 5S. Primers utilized in RT-PCR analysis.
Gene	RefSeq accession number	Primers
CCNB1	NM_031966.2	S 5’-GGGCTTGGAGAGGCAGTATC-3’
		AS 5’-AGTGTCTGAGCCAGTGCCAG-3’
CCND2	NM_001759.4	S 5’-CTACCGACTTCAAGTTTGCC-3’
		AS 5’-GCTTTGAGACAATCCACATCAG-3’
CDKN1B	NM_004064.4	S 5’-AGACTGATCCGTCGGACAGC-3’
		AS 5’-CACAGAACCGGCATTTGGG-3’
PPP2R4	NM_001012977.3	S 5’-AGGGTCTCATCCGCATGTAT- 3’
		AS 5’-CAGGCTCCCGAACTTGAA- 3’
PCNA	NM_182649.2	S 5’-TTTGGTGCAGCTCACCCTG-3’
		AS 5’-CGCGTTATCTTCGGCCCTTA-3’
AIMP2	NM_006303.4	S 5’-AGGTAAAGCCCTATCACGGGGG-3′
		AS 5′-ACAGAGAGAACAGGAAACGTGCGA-3’
NOLC1	NM_001284388.1	S 5’-AGCTGGCCTGACGGTATG-3′
		AS 5′-TTGGTCTGGCTGAGTACCG-3′
UBE2C	NM_007019.4	S 5’-TGGTCTGCCCTGTATGATGT-3′
		AS 5′-AAAAGCTGTGGGGTTTTTCC-3’
FASN	NM_004104.5	S 5’-TTCTACGGCTCCACGCTCTTCC-3’
		AS 5’-GAAGAGTCTTCGTCAGCCAGGA-3’
b-actin	NM_001101.5	S 5’-ggcggcaccaccatgtaccct-3’;
		AS 5’-AGGGGCCGGACTCGTCATACT-3’
miR-145	NR_029686.1	S 5′-TCGGTCCAGTTTTCCCAG-3′
		AS 5′-AGTGCGTGTCGTGGAGTC-3′
miR-143	NR_029684.1	S 5′-AGCGTGTGTCGTGGAGTC-3
		AS 5′-TCGTGAGATGAAGCACTGTAG-3′
c-Myc	NM_002467.6	S 5’-GGTGCTCCATGAGGAGACA-3’
		AS 5′- CCTGCCTCTTTTCCACAGAA -3′
U6 snRNA	NR_004394.1	S 5'-CTCGCTTCGGCAGCACATATACT-3’
		AS 5'-ACGCTTCACGAATTTGCGTGTC-3'
CCNB1: G2/mitotic-specific cyclin-B1; CCND2: G1/S-specific cyclin-D2; CDKN1B: Cyclin-Dependent Kinase Inhibitor 1B (P27, Kip1); PPP2R4: Serine/threonine-protein phosphatase 2A regulatory subunit B; PCNA: Proliferating Cell Nuclear Antigen; AIMP2: Aminoacyl TRNA Synthetase Complex Interacting Multifunctional Protein 2; NOLC1: Nucleolar And Coiled-Body Phosphoprotein 1; UBE2C: Ubiquitin Conjugating…
